# Supplementary material for: Diffusion Kurtosis Imaging—A Superior Approach to Assess Tumor–Stroma Ratio in Pancreatic Ductal Adenocarcinoma
Source: Cancers (Basel). 2020 Jun 22;12(6):1656. doi: 10.3390/cancers12061656 (PMC7352692; doi:10.3390/cancers12061656)
Supplement: Supplementary file 1 [file cancers-12-01656-s001.zip]

Archive with 3 entries (3 files):
- Supplementary-Figure1.tif
- Supplementary-Figure2.tif
- Cancers-Supplementary-Material-2020-06-22.docx
